# Supplementary material for: Fast and sensitive mapping of nanopore sequencing reads with GraphMap
Source: Nat Commun. 2016 Apr 15;7:11307. doi: 10.1038/ncomms11307 (PMC4835549; doi:10.1038/ncomms11307)
Supplement: Supplementary Data 1 — Summarized performance data for different mappers across a range of simulated datasets [file ncomms11307-s2.xlsx]

## Sheet: README
Results are based on 1k simulated reads.
Location and Alignment results are reported in the format "Precision / Recall".
BLAST was not run on the human genome as it can be very slow.
DALIGNER alignments provided unusual results in some cases but these were confirmed to be not due to abnormal termination of the program.

## Sheet: location_results
Datatype	Genome	BLASR	BLAST	BWA-MEM	GraphMap	LAST	DALIGNER-default	DALIGNER-k10	DALIGNER-k9	marginAlign	marginAlign w/ GraphMap
Illumina	N. meningitidis	98.0 / 98.0	97.6 / 97.6	98.2 / 98.2	97.7 / 97.6	97.4 / 97.4	0.0 / 0.0	0.0 / 0.0	0.0 / 0.0	94.8 / 94.8	97.7 / 97.6
Illumina	E. coli	98.7 / 98.7	99.0 / 99.0	98.8 / 98.8	98.5 / 98.2	98.9 / 98.9	0.0 / 0.0	0.0 / 0.0	0.0 / 0.0	98.6 / 98.6	98.5 / 98.2
Illumina	S. cerevisiae	96.5 / 96.5	96.5 / 96.3	96.0 / 96.0	96.0 / 95.8	96.3 / 96.1	0.0 / 0.0	0.0 / 0.0	0.0 / 0.0	96.0 / 95.8	96.0 / 95.8
Illumina	C. elegans	98.0 / 98.0	98.1 / 97.6	98.0 / 98.0	97.2 / 96.4	98.3 / 98.2	0.0 / 0.0	0.0 / 0.0	0.0 / 0.0	92.5 / 92.4	97.2 / 96.4
Illumina	H. sapiens (chr3)	99.0 / 99.0	99.0 / 99.0	99.0 / 99.0	98.4 / 98.1	98.9 / 98.9	0.0 / 0.0	0.0 / 0.0	0.0 / 0.0	84.9 / 84.9	98.4 / 98.1
Illumina	H. sapiens	98.1 / 98.1	-	98.3 / 98.3	97.7 / 97.4	98.7 / 98.5	0.0 / 0.0	0.0 / 0.0	0.0 / 0.0	92.3 / 92.1	97.7 / 97.4
PacBio	N. meningitidis	93.3 / 93.2	99.6 / 99.6	99.0 / 97.7	99.1 / 99.1	99.4 / 99.4	69.7 / 26.5	99.8 / 45.0	99.8 / 44.7	99.4 / 99.4	99.1 / 99.1
PacBio	E. coli	94.8 / 94.7	100.0 / 100.0	100.0 / 98.8	99.7 / 99.7	100.0 / 100.0	66.1 / 20.9	100.0 / 42.6	100.0 / 42.6	99.9 / 99.9	99.7 / 99.7
PacBio	S. cerevisiae	93.9 / 93.9	98.9 / 98.9	98.9 / 97.6	98.2 / 98.2	98.8 / 98.7	69.3 / 24.6	99.6 / 44.5	99.3 / 44.4	98.1 / 98.0	98.2 / 98.2
PacBio	C. elegans	91.0 / 90.9	99.8 / 99.8	98.9 / 97.5	99.2 / 99.2	99.3 / 99.2	74.6 / 23.2	99.8 / 44.8	99.8 / 45.4	98.4 / 98.3	99.2 / 99.2
PacBio	H. sapiens (chr3)	86.8 / 86.8	99.7 / 99.7	98.5 / 96.4	98.7 / 98.7	98.8 / 98.4	71.3 / 24.8	100.0 / 44.6	100.0 / 44.5	94.5 / 94.1	98.7 / 98.7
PacBio	H. sapiens	87.4 / 87.2	-	98.2 / 95.5	98.4 / 98.4	96.2 / 95.2	70.4 / 27.4	100.0 / 43.3	100.0 / 44.4	94.6 / 93.7	98.3 / 98.3
ONT 2D	N. meningitidis	69.3 / 35.4	99.9 / 99.7	99.8 / 96.3	99.6 / 99.6	99.9 / 99.9	60.7 / 3.7	99.2 / 49.0	99.6 / 49.0	99.9 / 99.9	99.6 / 99.6
ONT 2D	E. coli	82.8 / 36.2	100.0 / 100.0	100.0 / 96.2	99.8 / 99.8	100.0 / 99.8	54.1 / 3.3	99.0 / 48.0	99.0 / 48.3	100.0 / 99.8	99.8 / 99.8
ONT 2D	S. cerevisiae	74.7 / 33.7	99.5 / 99.5	99.5 / 95.2	98.2 / 98.1	99.7 / 99.5	52.8 / 3.8	96.4 / 45.2	96.6 / 45.4	99.2 / 99.0	98.2 / 98.1
ONT 2D	C. elegans	66.5 / 33.9	99.7 / 99.7	97.7 / 93.0	99.0 / 99.0	99.3 / 98.3	43.2 / 1.9	96.1 / 46.7	96.4 / 46.0	99.3 / 98.3	99.0 / 99.0
ONT 2D	H. sapiens (chr3)	60.1 / 28.0	99.6 / 99.6	96.2 / 90.1	98.9 / 98.9	96.0 / 94.4	46.3 / 3.1	96.5 / 47.4	96.2 / 40.6	95.7 / 94.1	98.9 / 98.9
ONT 2D	H. sapiens	58.5 / 29.6	-	82.9 / 80.2	97.8 / 97.8	91.4 / 89.1	20.0 / 0.1	96.3 / 46.8	95.9 / 42.3	91.0 / 88.7	97.8 / 97.8
ONT 1D	N. meningitidis	14.4 / 4.2	96.9 / 94.3	74.8 / 51.1	98.6 / 97.7	99.5 / 96.5	0.0 / 0.0	73.6 / 32.4	75.2 / 33.9	99.3 / 96.2	98.6 / 97.6
ONT 1D	E. coli	17.5 / 4.5	97.9 / 95.5	75.0 / 53.1	99.2 / 98.7	100.0 / 95.4	0.0 / 0.0	71.6 / 31.0	73.1 / 32.3	100.0 / 95.4	99.2 / 98.7
ONT 1D	S. cerevisiae	10.9 / 3.0	95.4 / 94.4	69.9 / 47.4	95.5 / 95.2	98.8 / 89.6	0.0 / 0.0	60.8 / 23.1	60.2 / 23.7	98.6 / 89.3	95.6 / 95.2
ONT 1D	C. elegans	13.0 / 3.3	97.2 / 97.1	57.1 / 37.7	95.1 / 94.9	94.5 / 76.2	0.0 / 0.0	60.8 / 23.4	58.7 / 21.3	94.4 / 76.1	95.1 / 94.9
ONT 1D	H. sapiens (chr3)	7.7 / 1.6	96.4 / 95.7	47.3 / 32.5	96.0 / 95.5	81.9 / 66.5	0.0 / 0.0	57.3 / 22.4	51.0 / 7.7	81.8 / 66.4	96.0 / 95.5
ONT 1D	H. sapiens	8.6 / 1.3	-	23.1 / 19.1	94.1 / 94.0	53.5 / 39.7	0.0 / 0.0	59.6 / 23.0	44.8 / 1.3	53.1 / 39.4	94.1 / 94.0

## Sheet: alignment_results
Datatype	Genome	BLASR	BLAST	BWA-MEM	GraphMap	LAST	DALIGNER-default	DALIGNER-k10	DALIGNER-k9	marginAlign	marginAlign w/ GraphMap
Illumina	N. meningitidis	95.4 / 95.3	97.6 / 97.6	98.2 / 98.2	97.7 / 97.6	97.4 / 97.4	0.0 / 0.0	0.0 / 0.0	0.0 / 0.0	94.8 / 94.8	97.7 / 97.6
Illumina	E. coli	95.7 / 95.6	99.0 / 99.0	98.8 / 98.8	98.5 / 98.2	98.9 / 98.9	0.0 / 0.0	0.0 / 0.0	0.0 / 0.0	98.6 / 98.6	98.5 / 98.2
Illumina	S. cerevisiae	93.7 / 93.6	96.5 / 96.3	96.0 / 96.0	96.0 / 95.8	96.3 / 96.1	0.0 / 0.0	0.0 / 0.0	0.0 / 0.0	96.0 / 95.8	96.0 / 95.8
Illumina	C. elegans	94.3 / 94.2	98.1 / 97.6	98.0 / 98.0	97.2 / 96.4	98.2 / 98.1	0.0 / 0.0	0.0 / 0.0	0.0 / 0.0	92.5 / 92.4	97.2 / 96.4
Illumina	H. sapiens (chr3)	96.8 / 96.8	99.0 / 99.0	99.0 / 99.0	98.4 / 98.1	98.9 / 98.9	0.0 / 0.0	0.0 / 0.0	0.0 / 0.0	84.8 / 84.8	98.4 / 98.1
Illumina	H. sapiens	95.5 / 95.4	-	98.3 / 98.3	97.7 / 97.4	98.7 / 98.5	0.0 / 0.0	0.0 / 0.0	0.0 / 0.0	92.3 / 92.1	97.7 / 97.4
PacBio	N. meningitidis	10.1 / 10.0	78.8 / 78.8	80.7 / 80.1	78.3 / 78.3	80.7 / 80.7	81.9 / 23.6	81.3 / 39.8	81.2 / 39.6	85.1 / 85.0	84.8 / 84.8
PacBio	E. coli	8.0 / 7.9	79.9 / 79.8	81.8 / 81.4	79.4 / 79.3	81.8 / 81.7	83.1 / 20.5	82.1 / 39.7	82.0 / 39.7	85.9 / 85.8	85.7 / 85.7
PacBio	S. cerevisiae	11.5 / 11.4	78.5 / 78.4	80.3 / 80.0	77.5 / 77.5	80.2 / 80.1	81.6 / 22.2	80.9 / 39.7	80.9 / 39.7	84.1 / 84.0	84.0 / 84.0
PacBio	C. elegans	8.0 / 7.9	77.3 / 77.2	79.1 / 78.5	77.1 / 77.1	79.0 / 78.9	80.3 / 19.5	79.3 / 38.8	79.3 / 39.4	83.5 / 83.4	84.0 / 84.0
PacBio	H. sapiens (chr3)	7.3 / 7.2	78.2 / 78.2	79.1 / 78.5	77.3 / 77.3	80.0 / 79.8	81.1 / 21.5	80.4 / 39.2	80.4 / 39.2	81.5 / 81.3	83.9 / 83.9
PacBio	H. sapiens	6.5 / 6.3	-	79.5 / 78.5	76.9 / 76.9	78.9 / 78.3	81.3 / 25.0	80.3 / 38.6	80.5 / 39.7	82.3 / 81.7	83.4 / 83.4
ONT 2D	N. meningitidis	4.8 / 2.0	80.7 / 80.6	81.9 / 80.1	79.4 / 79.4	81.7 / 81.6	90.5 / 2.9	81.0 / 38.6	81.0 / 38.6	84.4 / 84.4	84.3 / 84.3
ONT 2D	E. coli	7.1 / 2.9	81.4 / 81.4	82.7 / 80.4	80.0 / 80.0	82.5 / 82.2	91.2 / 2.5	81.9 / 38.5	81.9 / 38.5	85.0 / 84.7	84.7 / 84.7
ONT 2D	S. cerevisiae	5.8 / 2.4	79.9 / 79.8	81.2 / 78.9	77.1 / 77.0	81.0 / 80.9	90.7 / 3.2	81.5 / 34.2	81.4 / 34.4	83.5 / 83.4	82.0 / 81.9
ONT 2D	C. elegans	5.8 / 2.6	79.1 / 79.0	80.4 / 77.2	77.7 / 77.7	80.1 / 79.4	88.9 / 2.1	80.2 / 35.9	80.3 / 35.4	83.2 / 82.5	82.8 / 82.8
ONT 2D	H. sapiens (chr3)	7.8 / 3.1	79.7 / 79.4	80.5 / 76.1	77.9 / 77.9	80.0 / 78.3	89.8 / 2.9	81.1 / 35.1	81.1 / 32.4	82.6 / 80.8	82.9 / 82.9
ONT 2D	H. sapiens	4.9 / 2.1	-	79.3 / 69.9	77.4 / 77.4	79.6 / 75.0	75.1 / 0.1	80.9 / 35.0	81.3 / 34.1	81.9 / 77.3	82.4 / 82.3
ONT 1D	N. meningitidis	0.0 / 0.0	73.3 / 72.0	74.8 / 48.8	72.7 / 72.5	74.4 / 73.7	0.0 / 0.0	74.6 / 26.4	74.5 / 27.0	79.2 / 77.1	78.7 / 77.3
ONT 1D	E. coli	0.0 / 0.0	74.5 / 73.3	76.4 / 47.7	74.0 / 74.0	75.6 / 74.5	0.0 / 0.0	75.8 / 25.5	75.7 / 26.1	80.2 / 79.0	79.9 / 79.8
ONT 1D	S. cerevisiae	0.0 / 0.0	72.7 / 71.5	73.9 / 46.8	70.2 / 70.1	73.8 / 70.8	0.0 / 0.0	75.0 / 17.8	74.9 / 18.6	78.6 / 74.5	77.0 / 76.1
ONT 1D	C. elegans	0.0 / 0.0	71.1 / 70.6	71.5 / 37.2	67.8 / 67.8	72.2 / 63.6	0.0 / 0.0	73.3 / 19.0	73.2 / 18.5	77.5 / 68.4	74.1 / 74.1
ONT 1D	H. sapiens (chr3)	0.0 / 0.0	72.1 / 71.1	70.0 / 31.8	71.0 / 70.8	71.4 / 58.7	0.0 / 0.0	74.4 / 18.7	75.4 / 9.1	76.0 / 62.7	77.2 / 77.0
ONT 1D	H. sapiens	0.0 / 0.0	-	62.3 / 19.4	70.8 / 70.8	68.6 / 41.9	0.0 / 0.0	74.3 / 19.2	69.6 / 1.8	72.4 / 44.5	76.9 / 76.9

## Sheet: CPU time (s)
Datatype	Genome	BLASR	BLAST	BWA-MEM	GraphMap	LAST	DALIGNER-default	DALIGNER-k10	DALIGNER-k9	marginAlign	marginAlign w/ GraphMap
Illumina	N. meningitidis	2.6	22.4	0.1	4	0.9	1	1.8	2.7	48.8	51.8
Illumina	E. coli	2.6	5.1	0.1	6.4	0.5	1.5	1.5	2.6	92.6	101.8
Illumina	S. cerevisiae	4.1	16.2	0.1	15.4	0.7	4.9	4.6	8.2	62.5	60.9
Illumina	C. elegans	8.4	112.2	0.3	148.8	2.1	39.3	51.4	68.1	742.5	587.1
Illumina	H. sapiens (chr3)	11.5	1626.4	0.5	215.3	5.1	75.7	85.7	139.9	3639.2	3861.1
Illumina	H. sapiens	111.6	-	5.2	5767.6	9.7	1112.5	1199.9	1881.5	31207.5	11644.1
PacBio	N. meningitidis	26.9	464.1	45.6	25.8	43.8	2.5	267.9	4564.9	154.3	131.8
PacBio	E. coli	31	66.5	44.7	29.2	19.6	3	171	4850.3	173.9	183.3
PacBio	S. cerevisiae	44.1	380.7	50.9	45.3	36.9	6.6	1193.4	12129.3	212.4	153.2
PacBio	C. elegans	70.2	27366.7	49.7	334.5	152.4	42.4	2506.1	1831.7	1682.1	832.1
PacBio	H. sapiens (chr3)	82.5	104242	97.8	583	156.9	83.7	5289.7	552.4	4119.3	4471
PacBio	H. sapiens	205.4	-	55.1	14242.4	176.6	1146.5	59165	16353.4	49510	20623.4
ONT 2D	N. meningitidis	55.9	534.2	78.6	61.2	62.3	3.1	602.1	11211.9	254.8	251
ONT 2D	E. coli	57.6	77.9	68.4	64.3	32.4	3.8	409.2	13060.8	265.7	298.9
ONT 2D	S. cerevisiae	117.2	377.6	88.9	95.2	50.1	7.3	3857.7	35509.3	354.6	292.3
ONT 2D	C. elegans	119	15243.8	109.7	327	136.9	42.4	8987.7	3847.6	1560.4	939.7
ONT 2D	H. sapiens (chr3)	129.5	110670	167.9	534.5	175.3	94.3	12817.1	260.5	4602.7	4850
ONT 2D	H. sapiens	289.9	-	173.5	12224.3	205.8	1125.3	158246	28185.1	52659.5	20289.9
ONT 1D	N. meningitidis	50.4	105.7	108	58.2	34	2.4	385.1	6581.2	201.6	225.1
ONT 1D	E. coli	46.1	35.9	88.7	61	24.4	3.3	376.4	9240.9	238.6	283.6
ONT 1D	S. cerevisiae	96.8	177.8	120.7	88.9	33.5	6.7	2525.5	28763.4	241.2	264
ONT 1D	C. elegans	81.9	3727.2	77.8	262.6	56.9	39.1	6238.1	5086.8	891.3	852.4
ONT 1D	H. sapiens (chr3)	94.9	20591.8	82.8	413.4	44.6	75.9	14842.4	469.6	3530.9	4593.4
ONT 1D	H. sapiens	244.9	-	102.6	8995.6	62.5	1101.3	228589	40052.9	8717.3	17961.8

## Sheet: Memory (MB)
Datatype	Genome	BLASR	BLAST	BWA-MEM	GraphMap	LAST	DALIGNER-default	DALIGNER-k10	DALIGNER-k9	marginAlign	marginAlign w/ GraphMap
Illumina	N. meningitidis	21	166	7	601	13	105	120	185	43	724
Illumina	E. coli	31	62	13	700	27	222	222	296	68	817
Illumina	S. cerevisiae	71	87	25	998	66	576	577	798	89	1070
Illumina	C. elegans	493	367	173	4613	535	4782	4782	5642	603	4667
Illumina	H. sapiens (chr3)	981	1848	336	8502	1130	9447	9447	11364	1909	8510
Illumina	H. sapiens	14789	-	5172	117513	15333	136452	136452	159843	18587	117668
PacBio	N. meningitidis	75	117	124	766	23	182	540	1522	321	761
PacBio	E. coli	103	67	129	904	44	263	793	2465	328	893
PacBio	S. cerevisiae	147	117	138	1069	85	595	2570	6089	521	1100
PacBio	C. elegans	607	1062	261	4186	554	4801	14820	16209	775	4229
PacBio	H. sapiens (chr3)	1112	2509	437	7681	1158	9467	28307	18885	1910	7744
PacBio	H. sapiens	14881	-	5347	103539	15352	136687	398627	264832	18589	103403
ONT 2D	N. meningitidis	96	82	136	981	34	262	719	2224	443	1006
ONT 2D	E. coli	108	58	146	969	47	338	1133	3823	437	1026
ONT 2D	S. cerevisiae	187	108	159	1426	98	598	3828	9553	686	1397
ONT 2D	C. elegans	657	531	401	4338	566	4801	21178	20564	616	4356
ONT 2D	H. sapiens (chr3)	1145	2259	574	8109	1166	9468	40296	15449	1910	8150
ONT 2D	H. sapiens	14948	-	5337	101764	15357	136668	568361	231013	18586	102713
ONT 1D	N. meningitidis	52	64	422	2393	69	211	522	1666	503	982
ONT 1D	E. coli	69	61	286	1324	63	291	906	3001	509	1285
ONT 1D	S. cerevisiae	139	106	574	1680	105	581	3037	8254	608	1360
ONT 1D	C. elegans	575	334	395	4241	565	4786	18324	20044	604	4265
ONT 1D	H. sapiens (chr3)	1084	1272	512	8038	1161	9451	35127	17511	1911	7994
ONT 1D	H. sapiens	14949	-	5374	102547	15367	136510	499923	249343	18587	102723
