# Supplementary material for: Fast and sensitive mapping of nanopore sequencing reads with GraphMap
Source: Nat Commun. 2016 Apr 15;7:11307. doi: 10.1038/ncomms11307 (PMC4835549; doi:10.1038/ncomms11307)
Supplement: Supplementary Data 2 — Summarized performance data for different mappers across a range of real nanopore datasets [file ncomms11307-s3.xlsx]

## Sheet: Lamba phage R6
Mapper	Avg. coverage	% bases mapped	% reads mapped	CPU time [s]	Memory [MB]	Mapped reads/sec	Mapped bases/sec	Mapped bases/MB
GraphMap	2552.77	68.1332	73.333	2210.9	1725	17.4264	65093.2	83428.6
LAST	1855.43	30.1824	52.2292	897.428	40	15.3739	71039.4	1.59382e+06
marginAlign	1627.03	30.4959	52.2292	147653	9640	0.143444	436.258	6682.06
BWA-MEM	792.27	13.0352	33.4706	974.561	1304	36.7899	28252.3	21114.7
BLASR	31.36	0.673603	9.22273	591.382	436	6.32417	2405.92	3263.34
DALIGNER	29.42	1.42148	4.53738	152.58	6659	6.75711	19678.4	450.897

## Sheet: E. coli K12 R7.3
Mapper	Avg. coverage	% bases mapped	% reads mapped	CPU time [s]	Memory [MB]	Mapped reads/sec	Mapped bases/sec	Mapped bases/MB
GraphMap	63.75	96.6462	88.8843	6116.9	3533	11.5037	49225.9	85227.8
LAST	53.21	61.2751	53.256	1673.95	83	16.9862	114046	2.3001e+06
marginAlign	45.15	61.4775	53.2518	173760	22174	0.216155	1102.32	8637.97
BWA-MEM	41.64	55.1875	50.9067	5390.02	1289	12.5456	31900	133391
BLASR	13.34	18.9122	21.9279	2895.76	807	5.34091	20347.9	73014.5
DALIGNER	31.95	24.0462	33.2492	11975.8	44103	0.821493	6255.81	1698.71

## Sheet: E. coli K12 R7.0
Mapper	Avg. coverage	% bases mapped	% reads mapped	CPU time [s]	Memory [MB]	Mapped reads/sec	Mapped bases/sec	Mapped bases/MB
GraphMap	134.5	96.6746	94.5765	14762.2	5724	7.50692	43777.3	112902
LAST	116.51	61.4472	66.0311	3672.52	69	14.3038	111848	5.95308e+06
marginAlign	97.24	61.7549	66.0167	236950	48751	0.309614	1742.22	8467.92
BWA-MEM	90.41	54.059	63.8021	12335.8	1703	8.0191	29294.7	212199
BLASR	26.38	17.878	26.5496	8534.12	1609	3.45718	14003.9	74276.8
DALIGNER	56.23	19.3946	36.4868	14213.8	65662	1.11835	9121.36	1974.49

## Sheet: S. enterica Typhi
Mapper	Avg. coverage	% bases mapped	% reads mapped	CPU time [s]	Memory [MB]	Mapped reads/sec	Mapped bases/sec	Mapped bases/MB
GraphMap	32.32	96.565	90.9002	3734.59	2884	8.74929	43777.9	56689.5
LAST	25.98	57.7573	60.3401	892.338	58	16.041	109586	1.686e+06
marginAlign	22.05	58.0769	60.3218	153852	11295	0.128656	639.114	8705.53
BWA-MEM	20.7	50.9329	58.5208	2328.17	1025	12.5072	37039.2	84130.4
BLASR	6.88	18.59	25.8731	1723.83	510	4.92507	18258.4	61714.5
DALIGNER	14.43	20.3988	32.8793	10319.6	27068	0.37356	3346.71	1275.93

## Sheet: E. coli UTI89
Mapper	Avg. coverage	% bases mapped	% reads mapped	CPU time [s]	Memory [MB]	Mapped reads/sec	Mapped bases/sec	Mapped bases/MB
GraphMap	8.22	99.4758	98.7069	467.714	1196	19.3387	80161.6	31348.4
LAST	8.79	85.4667	88.13	240.216	57	24.274	134099	565134
marginAlign	7.64	85.6344	88.13	88798.5	3684	0.089799	363.473	8761.09
BWA-MEM	7.03	75.8624	86.7485	725.881	432	10.9632	39390.4	66186.9
BLASR	3.04	35.5767	50.5968	328.994	205	13.9151	40757.5	65409.6
DALIGNER	5.23	38.591	53.3599	1748.66	7354	1.48285	8317.82	1977.84

## Sheet: A. baylyi ADP1
Mapper	Avg. coverage	% bases mapped	% reads mapped	CPU time [s]	Memory [MB]	Mapped reads/sec	Mapped bases/sec	Mapped bases/MB
GraphMap	53.75	96.5234	60.2839	4970.21	4781	13.3417	39802.3	41377.6
LAST	47.97	60.1498	25.2121	1254.39	97	8.67752	98277.1	1.2709e+06
marginAlign	37.35	59.9862	25.1444	156477	13066	0.106846	785.69	9409.34
BWA-MEM	36.8	55.0796	24.2195	7235.16	4238	8.80589	15602.5	26636.7
BLASR	19.03	32.099	14.2769	4722.6	650	2.01012	13930.3	101211
DALIGNER	26.56	21.8173	13.361	39480.4	26417	0.073454	1132.58	1692.65

## Sheet: B. fragilis BE1
Mapper	Avg. coverage	% bases mapped	% reads mapped	CPU time [s]	Memory [MB]	Mapped reads/sec	Mapped bases/sec	Mapped bases/MB
GraphMap	27.77	99.4568	99.0959	1877.74	1528	11.6448	74701.3	91799.5
LAST	32	90.7092	87.9132	943.978	62	12.9187	135525	2.06342e+06
marginAlign	25.83	90.8307	87.9132	153445	12068	0.125471	834.849	10615.2
BWA-MEM	26.1	90.9171	87.9406	2774.17	1019	7.71943	46221.3	125835
BLASR	14.97	53.4594	54.032	1617.2	470	7.31697	46621.8	160419
DALIGNER	28.89	58.659	84.3151	10137.9	26990	0.715334	8160.46	3065.21

## Sheet: E. coli MAP006-1
Mapper	Avg. coverage	% bases mapped	% reads mapped	CPU time [s]	Memory [MB]	Mapped reads/sec	Mapped bases/sec	Mapped bases/MB
GraphMap	220.8	98.65	98.08	18413.6	38412	6.31073	56694.9	27177.8
LAST	259.37	83.2426	90.1848	7327.52	69	6.66897	120180	1.27627e+07
marginAlign	192.63	83.7777	90.1625	331801	77552	0.31694	2671.13	11428.3
BWA-MEM	198.41	83.4058	89.1345	18084.6	1363	5.91574	48790	647359
BLASR	153.27	67.0339	69.4286	17523	3305	4.62123	40469.7	214569
DALIGNER	209.21	49.8423	79.0938	8683.79	73848	3.365	60720.2	7140.09
