# Supplementary material for: Fast and sensitive mapping of nanopore sequencing reads with GraphMap
Source: Nat Commun. 2016 Apr 15;7:11307. doi: 10.1038/ncomms11307 (PMC4835549; doi:10.1038/ncomms11307)
Supplement: Supplementary Data 3 — Summarized performance data for different design choices in GraphMap across a range of simulated datasets [file ncomms11307-s4.xlsx]

## Sheet: README
Results are based on 1k simulated reads.
Location and Alignment results are reported in the format "Precision / Recall".
"All stages" is the default version of GraphMap and thus is the combination of "4-1-4-1-4 seeds", "6-1-6 seeds", "LCSk" and "L1"

## Sheet: location_results
Datatype	Genome	All Stages	Fixed seed k=13	w/o L1 filtering	w/o LCSk w/ L1	w/o LCSk w/o L1	4-1-4-1-4 seed only	6-1-6 seed only
Illumina	N. meningitidis	97.7 / 97.6	97.9 / 97.9	97.6 / 97.6	88.6 / 86.9	94.4 / 93.8	97.3 / 97.2	97.8 / 97.8
Illumina	E. coli	98.5 / 98.2	98.2 / 98.2	98.6 / 98.6	95.6 / 95.1	97.8 / 97.3	98.3 / 98.0	97.8 / 97.8
Illumina	S. cerevisiae	96.0 / 95.8	95.9 / 95.9	96.3 / 96.3	91.2 / 90.6	94.9 / 94.6	96.2 / 96.0	96.1 / 96.0
Illumina	C. elegans	97.2 / 96.4	97.1 / 97.1	97.8 / 97.8	82.2 / 78.5	88.2 / 86.1	97.1 / 96.6	97.2 / 97.0
Illumina	H. sapiens (chr3)	98.4 / 98.1	98.1 / 98.1	99.0 / 99.0	88.3 / 86.6	93.7 / 93.3	98.5 / 98.3	98.2 / 98.1
PacBio	N. meningitidis	99.1 / 99.1	99.0 / 99.0	99.1 / 99.1	76.6 / 61.2	64.4 / 52.0	99.2 / 99.2	99.0 / 99.0
PacBio	E. coli	99.7 / 99.7	99.7 / 99.7	99.9 / 99.9	82.8 / 67.4	71.9 / 59.5	99.7 / 99.7	99.7 / 99.7
PacBio	S. cerevisiae	98.2 / 98.2	97.9 / 97.9	98.8 / 98.8	72.1 / 57.1	61.6 / 49.8	98.1 / 98.1	98.0 / 98.0
PacBio	C. elegans	99.2 / 99.2	99.3 / 99.3	99.4 / 99.4	66.9 / 48.5	55.3 / 41.5	99.4 / 99.4	99.2 / 99.2
PacBio	H. sapiens (chr3)	98.7 / 98.7	98.5 / 98.5	98.8 / 98.8	66.7 / 51.1	57.1 / 44.5	98.8 / 98.8	98.5 / 98.5
ONT 2D	N. meningitidis	99.6 / 99.6	98.6 / 98.2	99.5 / 99.5	67.7 / 50.1	51.6 / 39.7	99.7 / 99.7	99.7 / 99.6
ONT 2D	E. coli	99.8 / 99.8	98.5 / 97.7	99.7 / 99.7	72.4 / 55.4	57.0 / 44.5	99.7 / 99.7	99.5 / 99.5
ONT 2D	S. cerevisiae	98.2 / 98.1	95.9 / 95.5	98.1 / 98.1	65.9 / 51.5	51.9 / 41.3	98.0 / 97.9	98.3 / 98.1
ONT 2D	C. elegans	99.0 / 99.0	95.6 / 95.5	98.8 / 98.8	59.2 / 41.9	43.6 / 32.9	98.7 / 98.7	98.6 / 98.6
ONT 2D	H. sapiens (chr3)	98.9 / 98.9	94.6 / 93.2	98.4 / 98.4	60.9 / 44.0	46.1 / 34.7	98.2 / 98.2	97.9 / 97.6
ONT 1D	N. meningitidis	98.6 / 97.7	88.2 / 82.5	97.4 / 97.2	76.2 / 60.5	61.8 / 50.4	98.1 / 97.0	96.5 / 95.4
ONT 1D	E. coli	99.2 / 98.7	90.4 / 84.5	98.3 / 98.1	77.0 / 61.1	64.4 / 52.5	98.5 / 97.5	96.8 / 95.9
ONT 1D	S. cerevisiae	95.5 / 95.2	80.5 / 77.4	95.3 / 95.3	66.0 / 50.9	55.5 / 44.2	94.8 / 94.2	92.5 / 91.5
ONT 1D	C. elegans	95.1 / 94.9	71.4 / 70.2	94.0 / 93.9	55.3 / 42.1	44.2 / 35.0	92.4 / 91.8	89.7 / 89.5
ONT 1D	H. sapiens (chr3)	96.0 / 95.5	72.7 / 68.4	95.4 / 95.1	63.2 / 50.1	50.4 / 41.6	94.2 / 93.4	90.7 / 89.6

## Sheet: alignment_results
Datatype	Genome	All Stages	Fixed seed k=13	w/o L1 filtering	w/o LCSk w/ L1	w/o LCSk w/o L1	4-1-4-1-4 seed only	6-1-6 seed only
Illumina	N. meningitidis	97.7 / 97.6	97.9 / 97.9	97.6 / 97.6	88.6 / 86.7	94.2 / 93.5	97.3 / 97.2	97.8 / 97.8
Illumina	E. coli	98.5 / 98.2	98.2 / 98.2	98.6 / 98.6	95.6 / 95.1	97.6 / 97.1	98.3 / 98.0	97.8 / 97.8
Illumina	S. cerevisiae	96.0 / 95.8	95.9 / 95.9	96.3 / 96.3	91.3 / 90.6	94.7 / 94.4	96.2 / 96.0	96.1 / 96.0
Illumina	C. elegans	97.2 / 96.4	97.0 / 97.0	97.8 / 97.8	82.2 / 78.3	87.9 / 85.7	97.0 / 96.5	97.2 / 97.0
Illumina	H. sapiens (chr3)	98.4 / 98.1	98.1 / 98.1	99.0 / 99.0	88.4 / 86.5	93.6 / 93.1	98.5 / 98.3	98.2 / 98.1
PacBio	N. meningitidis	78.3 / 78.3	78.3 / 78.3	78.3 / 78.3	58.3 / 44.6	49.3 / 38.0	78.4 / 78.4	78.3 / 78.3
PacBio	E. coli	79.4 / 79.3	79.4 / 79.3	79.5 / 79.5	61.9 / 46.7	54.2 / 41.7	79.4 / 79.3	79.4 / 79.3
PacBio	S. cerevisiae	77.5 / 77.5	77.3 / 77.3	77.9 / 77.9	53.0 / 39.8	44.6 / 34.3	77.4 / 77.4	77.4 / 77.4
PacBio	C. elegans	77.1 / 77.1	77.1 / 77.1	77.2 / 77.2	50.0 / 34.2	43.4 / 31.2	77.2 / 77.2	77.1 / 77.1
PacBio	H. sapiens (chr3)	77.3 / 77.3	77.2 / 77.2	77.1 / 77.1	47.6 / 34.1	40.9 / 30.1	77.3 / 77.3	77.2 / 77.2
ONT 2D	N. meningitidis	79.4 / 79.4	79.2 / 79.0	79.4 / 79.3	53.2 / 38.6	42.9 / 32.3	79.4 / 79.4	79.4 / 79.4
ONT 2D	E. coli	80.0 / 80.0	79.5 / 79.2	80.0 / 80.0	55.4 / 40.5	44.9 / 33.5	80.0 / 80.0	79.9 / 79.9
ONT 2D	S. cerevisiae	77.1 / 77.0	77.0 / 76.9	77.0 / 77.0	48.8 / 37.5	41.3 / 32.4	77.0 / 76.9	78.0 / 77.9
ONT 2D	C. elegans	77.7 / 77.7	76.4 / 76.3	77.5 / 77.5	42.1 / 29.2	33.9 / 25.0	77.5 / 77.5	77.7 / 77.7
ONT 2D	H. sapiens (chr3)	77.9 / 77.9	76.3 / 75.6	77.7 / 77.7	47.8 / 33.9	38.6 / 28.6	77.6 / 77.6	77.6 / 77.5
ONT 1D	N. meningitidis	72.7 / 72.5	69.5 / 68.0	72.4 / 72.4	53.6 / 39.7	44.8 / 34.0	72.5 / 72.4	72.4 / 72.2
ONT 1D	E. coli	74.0 / 74.0	71.1 / 69.2	73.8 / 73.8	51.8 / 39.6	45.1 / 35.4	73.8 / 73.6	73.5 / 73.3
ONT 1D	S. cerevisiae	70.2 / 70.1	66.4 / 65.5	70.1 / 70.1	42.7 / 31.4	36.3 / 27.8	69.4 / 69.3	70.5 / 70.4
ONT 1D	C. elegans	67.8 / 67.8	60.4 / 60.1	67.6 / 67.5	36.0 / 27.2	29.0 / 22.7	66.2 / 66.1	67.4 / 67.4
ONT 1D	H. sapiens (chr3)	71.0 / 70.8	61.3 / 59.7	70.7 / 70.6	44.0 / 32.8	35.0 / 27.5	70.4 / 70.1	69.4 / 69.1

## Sheet: CPU time (s)
Datatype	Genome	All Stages	Fixed seed k=13	w/o L1 filtering	w/o LCSk w/ L1	w/o LCSk w/o L1	4-1-4-1-4 seed only	6-1-6 seed only
Illumina	N. meningitidis	3.7	4.9	3.9	3.5	3.8	4.1	4
Illumina	E. coli	6.2	8	6.6	6.4	6.4	7.6	4
Illumina	S. cerevisiae	16	20.5	14.5	15.1	15.2	20.7	18.4
Illumina	C. elegans	133.3	126.9	133	131.6	137.8	159.3	134.8
Illumina	H. sapiens (chr3)	207.2	228.6	204.7	200.8	207.7	266.7	247
PacBio	N. meningitidis	24.2	15.5	25.4	26.8	26.8	22.1	17.3
PacBio	E. coli	26.2	16.7	27.6	28.2	30	24.1	21.9
PacBio	S. cerevisiae	44.4	18.6	42.2	42.9	43	34.4	25.3
PacBio	C. elegans	318.4	39.1	312.9	315.9	330.9	237.3	130.4
PacBio	H. sapiens (chr3)	538	88.8	549.2	558.1	560.7	427.5	229.8
ONT 2D	N. meningitidis	61.9	47.2	59.2	53.9	56.2	54.9	47.9
ONT 2D	E. coli	61.1	44.6	63.2	56.3	58.1	56.1	47.9
ONT 2D	S. cerevisiae	93.4	52.9	93.1	86.2	87	80.9	63.9
ONT 2D	C. elegans	308.3	67.4	307	299.6	310.5	242.4	133.3
ONT 2D	H. sapiens (chr3)	493.7	96.7	496.8	492	488.2	391.9	226.8
ONT 1D	N. meningitidis	59.2	45.8	56.7	44.7	45.9	53.7	48
ONT 1D	E. coli	58.1	42.6	59.2	52.3	51.8	53.1	46.6
ONT 1D	S. cerevisiae	85	51.7	85.1	73.6	76	71.6	60.6
ONT 1D	C. elegans	253.1	62.4	249.5	244.4	248.8	201.1	117.3
ONT 1D	H. sapiens (chr3)	384.8	80	381.1	368.9	379.2	326.6	170.5

## Sheet: Memory (MB)
Datatype	Genome	All Stages	Fixed seed k=13	w/o L1 filtering	w/o LCSk w/ L1	w/o LCSk w/o L1	4-1-4-1-4 seed only	6-1-6 seed only
Illumina	N. meningitidis	601	1581	601	601	601	429	429
Illumina	E. coli	700	1630	700	700	700	478	429
Illumina	S. cerevisiae	999	1758	998	998	998	606	606
Illumina	C. elegans	4596	3388	4605	4611	4608	2609	2577
Illumina	H. sapiens (chr3)	8490	5523	8494	8512	8502	4821	4780
PacBio	N. meningitidis	740	1241	757	685	686	462	479
PacBio	E. coli	886	1348	905	898	847	548	582
PacBio	S. cerevisiae	1071	1458	1116	1080	1070	624	625
PacBio	C. elegans	4218	2929	4224	4206	4191	2236	2205
PacBio	H. sapiens (chr3)	7680	4664	7678	7692	7696	3997	3978
ONT 2D	N. meningitidis	878	1462	889	829	811	641	624
ONT 2D	E. coli	929	1410	1000	951	980	684	660
ONT 2D	S. cerevisiae	1433	1961	1471	1393	1368	978	1092
ONT 2D	C. elegans	4353	3198	4316	4240	4259	2366	2387
ONT 2D	H. sapiens (chr3)	8088	5241	8080	7711	7650	4498	4536
ONT 1D	N. meningitidis	2377	2860	2386	911	936	2112	2109
ONT 1D	E. coli	1335	1810	1334	1197	1265	1043	1031
ONT 1D	S. cerevisiae	1676	2342	1628	1684	1688	1205	1459
ONT 1D	C. elegans	4245	3101	4233	4221	4197	2264	2329
ONT 1D	H. sapiens (chr3)	7993	5008	7982	7681	7686	4264	4270
