# Supplementary material for: Fast and sensitive mapping of nanopore sequencing reads with GraphMap
Source: Nat Commun. 2016 Apr 15;7:11307. doi: 10.1038/ncomms11307 (PMC4835549; doi:10.1038/ncomms11307)
Supplement: Supplementary Data 4 — List of bacterial genomes used for a pathogen identification test [file ncomms11307-s5.xlsx]

## Sheet: Database Summary
Genus/Species	Sequence Count
Escherichia coli	66
Yersinia	35
Salmonella	30
Mycobacterium	29
Shigella	19
Clostridium botulinum	17
Campylobacter	16
Vibrio	13
Leptospira	12
Helicobacter pylori	10
Aeromonas	7
Legionella	5
Total number of sequences in database:	259

## Sheet: List of Sequences in Database
gi|117617447|ref|NC_008570.1| Aeromonas hydrophila subsp. hydrophila ATCC 7966, complete genome
gi|32453760|ref|NC_004923.1| Aeromonas salmonicida salmonicida A449 plasmid pAsa1, complete sequence
gi|32453769|ref|NC_004924.1| Aeromonas salmonicida salmonicida A449 plasmid pAsa3, complete sequence
gi|32453780|ref|NC_004925.1| Aeromonas salmonicida salmonicida A449 plasmid pAsa2, complete sequence
gi|145297124|ref|NC_009348.1| Aeromonas salmonicida subsp. salmonicida A449, complete genome
gi|145301211|ref|NC_009349.1| Aeromonas salmonicida subsp. salmonicida A449 plasmid pAsa4, complete sequence
gi|145301385|ref|NC_009350.1| Aeromonas salmonicida subsp. salmonicida A449 plasmid pAsa5, complete sequence
gi|157149578|ref|NC_009795.1| Campylobacter concisus 13826 plasmid pCCON31, complete sequence
gi|157149612|ref|NC_009796.1| Campylobacter concisus 13826 plasmid pCCON16, complete sequence
gi|157163852|ref|NC_009802.1| Campylobacter concisus 13826, complete genome
gi|154173617|ref|NC_009715.1| Campylobacter curvus 525.92, complete genome
gi|118474057|ref|NC_008599.1| Campylobacter fetus subsp. fetus 82-40, complete genome
gi|154147860|ref|NC_009713.1| Campylobacter hominis ATCC BAA-381 plasmid pCH4, complete sequence
gi|154147866|ref|NC_009714.1| Campylobacter hominis ATCC BAA-381, complete genome
gi|157414322|ref|NC_009839.1| Campylobacter jejuni subsp. jejuni 81116, complete genome
gi|121582657|ref|NC_008770.1| Campylobacter jejuni subsp. jejuni 81-176 plasmid pVir, complete sequence
gi|121612099|ref|NC_008787.1| Campylobacter jejuni subsp. jejuni 81-176, complete genome
gi|121999251|ref|NC_008790.1| Campylobacter jejuni subsp. jejuni 81-176 plasmid pTet, complete sequence
gi|153950938|ref|NC_009707.1| Campylobacter jejuni subsp. doylei 269.97, complete genome
gi|15791399|ref|NC_002163.1| Campylobacter jejuni subsp. jejuni NCTC 11168, complete genome
gi|57236892|ref|NC_003912.7| Campylobacter jejuni RM1221, complete genome
gi|222823046|ref|NC_012039.1| Campylobacter lari RM2100, complete genome
gi|222778487|ref|NC_012040.1| Campylobacter lari RM2100 megaplasmid pCL2100, complete sequence
gi|226947222|ref|NC_012563.1| Clostridium botulinum A2 str. Kyoto, complete genome
gi|169834729|ref|NC_010418.1| Clostridium botulinum A3 str. Loch Maree plasmid pCLK, complete sequence
gi|170758191|ref|NC_010520.1| Clostridium botulinum A3 str. Loch Maree, complete genome
gi|153930785|ref|NC_009697.1| Clostridium botulinum A str. ATCC 19397, complete genome
gi|153934468|ref|NC_009698.1| Clostridium botulinum A str. Hall, complete genome
gi|148378011|ref|NC_009495.1| Clostridium botulinum A str. ATCC 3502, complete genome
gi|148381586|ref|NC_009496.1| Clostridium botulinum A str. ATCC 3502 plasmid pBOT3502, complete sequence
gi|169834533|ref|NC_010379.1| Clostridium botulinum B1 str. Okra plasmid pCLD, complete sequence
gi|170754211|ref|NC_010516.1| Clostridium botulinum B1 str. Okra, complete genome
gi|229587271|ref|NC_012654.1| Clostridium botulinum Ba4 str. 657 plasmid pCLJ, complete sequence
gi|229599876|ref|NC_012657.1| Clostridium botulinum Ba4 str. 657 plasmid pCLJ2, complete sequence
gi|237793320|ref|NC_012658.1| Clostridium botulinum Ba4 str. 657, complete genome
gi|187932320|ref|NC_010674.1| Clostridium botulinum B str. Eklund 17B, complete genome
gi|187935795|ref|NC_010680.1| Clostridium botulinum B str. Eklund 17B plasmid pCLL, complete sequence
gi|188587536|ref|NC_010723.1| Clostridium botulinum E3 str. Alaska E43, complete genome
gi|153937894|ref|NC_009699.1| Clostridium botulinum F str. Langeland, complete genome
gi|153941546|ref|NC_009700.1| Clostridium botulinum F str. Langeland plasmid pCLI, complete sequence
gi|215485161|ref|NC_011601.1| Escherichia coli O127:H6 str. E2348/69, complete genome
gi|215274578|ref|NC_011602.1| Escherichia coli O127:H6 str. E2348/69 plasmid pE2348-2, complete sequence
gi|215276192|ref|NC_011603.1| Escherichia coli O127:H6 str. E2348/69 plasmid pMAR2, complete sequence
gi|110640213|ref|NC_008253.1| Escherichia coli 536, complete genome
gi|218693476|ref|NC_011748.1| Escherichia coli 55989, complete genome
gi|117622295|ref|NC_008563.1| Escherichia coli APEC O1, complete genome
gi|157418083|ref|NC_009837.1| Escherichia coli APEC O1 plasmid pAPEC-O1-ColBM, complete sequence
gi|157412014|ref|NC_009838.1| Escherichia coli APEC O1 plasmid pAPEC-O1-R, complete sequence
gi|253771435|ref|NC_012947.1| Escherichia coli BL21(DE3), complete genome
gi|254160123|ref|NC_012967.1| Escherichia coli B str. REL606, complete genome
gi|238899406|ref|NC_012759.1| Escherichia coli BW2952, complete genome
gi|170018061|ref|NC_010468.1| Escherichia coli ATCC 8739, complete genome
gi|26245917|ref|NC_004431.1| Escherichia coli CFT073, complete genome
gi|157149330|ref|NC_009786.1| Escherichia coli E24377A plasmid pETEC_80, complete sequence
gi|157149399|ref|NC_009787.1| Escherichia coli E24377A plasmid pETEC_35, complete sequence
gi|157149429|ref|NC_009788.1| Escherichia coli E24377A plasmid pETEC_73, complete sequence
gi|157149498|ref|NC_009789.1| Escherichia coli E24377A plasmid pETEC_6, complete sequence
gi|157149504|ref|NC_009790.1| Escherichia coli E24377A plasmid pETEC_74, complete sequence
gi|157149574|ref|NC_009791.1| Escherichia coli E24377A plasmid pETEC_5, complete sequence
gi|157154711|ref|NC_009801.1| Escherichia coli E24377A, complete genome
gi|218687878|ref|NC_011745.1| Escherichia coli ED1a, complete genome
gi|157159467|ref|NC_009800.1| Escherichia coli HS, complete genome
gi|218552585|ref|NC_011741.1| Escherichia coli IAI1, complete genome
gi|218698419|ref|NC_011750.1| Escherichia coli IAI39, complete genome
gi|170079663|ref|NC_010473.1| Escherichia coli str. K-12 substr. DH10B, complete genome
gi|260842239|ref|NC_013353.1| Escherichia coli O103:H2 str. 12009, complete genome
gi|260718930|ref|NC_013354.1| Escherichia coli O103:H2 str. 12009 plasmid pO103, complete sequence
gi|260866153|ref|NC_013364.1| Escherichia coli O111:H- str. 11128, complete genome
gi|260752012|ref|NC_013365.1| Escherichia coli O111:H- str. 11128 plasmid pO111_1, complete sequence
gi|260751835|ref|NC_013366.1| Escherichia coli O111:H- str. 11128 plasmid pO111_3, complete sequence
gi|260751908|ref|NC_013367.1| Escherichia coli O111:H- str. 11128 plasmid pO111_4, complete sequence
gi|260751919|ref|NC_013368.1| Escherichia coli O111:H- str. 11128 plasmid pO111_5, complete sequence
gi|260871126|ref|NC_013370.1| Escherichia coli O111:H- str. 11128 plasmid pO111_2, complete sequence
gi|209395529|ref|NC_011350.1| Escherichia coli O157:H7 str. EC4115 plasmid pO157, complete sequence
gi|209395638|ref|NC_011351.1| Escherichia coli O157:H7 str. EC4115 plasmid pEC4115, complete sequence
gi|209395693|ref|NC_011353.1| Escherichia coli O157:H7 str. EC4115, complete genome
gi|16445223|ref|NC_002655.2| Escherichia coli O157:H7 EDL933, complete genome
gi|75994447|ref|NC_007414.1| Escherichia coli O157:H7 EDL933 plasmid pO157, complete sequence
gi|10955262|ref|NC_002127.1| Escherichia coli O157:H7 str. Sakai plasmid pOSAK1, complete sequence
gi|10955266|ref|NC_002128.1| Escherichia coli O157:H7 str. Sakai plasmid pO157, complete sequence
gi|15829254|ref|NC_002695.1| Escherichia coli O157:H7 str. Sakai, complete genome
gi|254791136|ref|NC_013008.1| Escherichia coli O157:H7 str. TW14359, complete genome
gi|254667448|ref|NC_013010.1| Escherichia coli O157:H7 str. TW14359 plasmid pO157, complete sequence
gi|260853213|ref|NC_013361.1| Escherichia coli O26:H11 str. 11368, complete genome
gi|260751930|ref|NC_013362.1| Escherichia coli O26:H11 str. 11368 plasmid pO26_2, complete sequence
gi|260751828|ref|NC_013363.1| Escherichia coli O26:H11 str. 11368 plasmid pO26_3, complete sequence
gi|260763802|ref|NC_013369.1| Escherichia coli O26:H11 str. 11368 plasmid pO26_1, complete sequence
gi|218556939|ref|NC_011742.1| Escherichia coli S88, complete genome
gi|218534477|ref|NC_011747.1| Escherichia coli S88 plasmid pECOS88, complete sequence
gi|209916806|ref|NC_011407.1| Escherichia coli SE11 plasmid pSE11-4, complete sequence
gi|209916817|ref|NC_011408.1| Escherichia coli SE11 plasmid pSE11-5, complete sequence
gi|209916825|ref|NC_011411.1| Escherichia coli SE11 plasmid pSE11-6, complete sequence
gi|209916829|ref|NC_011413.1| Escherichia coli SE11 plasmid pSE11-2, complete sequence
gi|209917191|ref|NC_011415.1| Escherichia coli SE11, complete genome
gi|209921875|ref|NC_011416.1| Escherichia coli SE11 plasmid pSE11-3, complete sequence
gi|209921952|ref|NC_011419.1| Escherichia coli SE11 plasmid pSE11-1, complete sequence
gi|170650740|ref|NC_010485.1| Escherichia coli SECEC SMS-3-5 plasmid pSMS35_8, complete sequence
gi|170650751|ref|NC_010486.1| Escherichia coli SECEC SMS-3-5 plasmid pSMS35_4, complete sequence
gi|170650756|ref|NC_010487.1| Escherichia coli SECEC SMS-3-5 plasmid pSMS35_3, complete sequence
gi|170650760|ref|NC_010488.1| Escherichia coli SECEC SMS-3-5 plasmid pSMS35_130, complete sequence
gi|170679574|ref|NC_010498.1| Escherichia coli SECEC SMS-3-5, complete genome
gi|218454959|ref|NC_011739.1| Escherichia coli plasmid p2ESCUM, complete sequence
gi|218692794|ref|NC_011749.1| Escherichia coli UMN026 plasmid p1ESCUM, complete sequence
gi|218703261|ref|NC_011751.1| Escherichia coli UMN026, complete genome
gi|91206245|ref|NC_007941.1| Escherichia coli UTI89 plasmid pUTI89, complete sequence
gi|91209055|ref|NC_007946.1| Escherichia coli UTI89, complete genome
gi|15644634|ref|NC_000915.1| Helicobacter pylori 26695, complete genome
gi|254778738|ref|NC_012973.1| Helicobacter pylori B38, complete genome
gi|208433976|ref|NC_011333.1| Helicobacter pylori G27, complete genome
gi|208435470|ref|NC_011334.1| Helicobacter pylori G27 plasmid pHPG27, complete sequence
gi|108562424|ref|NC_008086.1| Helicobacter pylori HPAG1, complete genome
gi|108564598|ref|NC_008087.1| Helicobacter pylori HPAG1 plasmid pHPAG1, complete sequence
gi|15611071|ref|NC_000921.1| Helicobacter pylori J99, complete genome
gi|210134201|ref|NC_011498.1| Helicobacter pylori P12, complete genome
gi|210135770|ref|NC_011499.1| Helicobacter pylori P12 plasmid HPP12, complete sequence
gi|209406223|ref|NC_010698.2| Helicobacter pylori Shi470, complete genome
gi|54292907|ref|NC_006366.1| Legionella pneumophila str. Lens plasmid pLPL, complete sequence
gi|54292964|ref|NC_006369.1| Legionella pneumophila str. Lens, complete genome
gi|54295843|ref|NC_006365.1| Legionella pneumophila str. Paris plasmid pLPP, complete sequence
gi|54295983|ref|NC_006368.1| Legionella pneumophila str. Paris, complete genome
gi|52840256|ref|NC_002942.5| Legionella pneumophila subsp. pneumophila str. Philadelphia 1, complete genome
gi|189909570|ref|NC_010842.1| Leptospira biflexa serovar Patoc strain 'Patoc 1 (Ames)' chromosome I, complete genome
gi|189912848|ref|NC_010845.1| Leptospira biflexa serovar Patoc strain 'Patoc 1 (Ames)' chromosome II, complete sequence
gi|189913115|ref|NC_010846.1| Leptospira biflexa serovar Patoc strain 'Patoc 1 (Ames)' plasmid p74, complete sequence
gi|183219427|ref|NC_010602.1| Leptospira biflexa serovar Patoc strain 'Patoc 1 (Paris)' chromosome I, complete sequence
gi|189913173|ref|NC_010843.1| Leptospira biflexa serovar Patoc strain 'Patoc 1 (Paris)' chromosome II, complete sequence
gi|189913450|ref|NC_010844.1| Leptospira biflexa serovar Patoc strain 'Patoc 1 (Paris)' plasmid p74, complete sequence
gi|116329799|ref|NC_008510.1| Leptospira borgpetersenii serovar Hardjo-bovis JB197 chromosome 1, complete sequence
gi|116332445|ref|NC_008511.1| Leptospira borgpetersenii serovar Hardjo-bovis JB197 chromosome 2, complete sequence
gi|116326852|ref|NC_008508.1| Leptospira borgpetersenii serovar Hardjo-bovis L550 chromosome 1, complete sequence
gi|116329556|ref|NC_008509.1| Leptospira borgpetersenii serovar Hardjo-bovis L550 chromosome 2, complete sequence
gi|45655914|ref|NC_005823.1| Leptospira interrogans serovar Copenhageni str. Fiocruz L1-130 chromosome I, complete sequence
gi|45655585|ref|NC_005824.1| Leptospira interrogans serovar Copenhageni str. Fiocruz L1-130 chromosome II, complete sequence
gi|169786809|ref|NC_010394.1| Mycobacterium abscessus unnamed plasmid, complete sequence
gi|169627108|ref|NC_010397.1| Mycobacterium abscessus chromosome 1, complete sequence
gi|118462219|ref|NC_008595.1| Mycobacterium avium 104, complete genome
gi|41406098|ref|NC_002944.2| Mycobacterium avium subsp. paratuberculosis K-10, complete genome
gi|121635883|ref|NC_008769.1| Mycobacterium bovis BCG str. Pasteur 1173P2, complete genome
gi|224988383|ref|NC_012207.1| Mycobacterium bovis BCG str. Tokyo 172, complete genome
gi|31791177|ref|NC_002945.3| Mycobacterium bovis AF2122/97, complete genome
gi|145220606|ref|NC_009338.1| Mycobacterium gilvum PYR-GCK, complete genome
gi|145225871|ref|NC_009339.1| Mycobacterium gilvum PYR-GCK plasmid pMFLV01, complete sequence
gi|145226172|ref|NC_009340.1| Mycobacterium gilvum PYR-GCK plasmid pMFLV02, complete sequence
gi|145226197|ref|NC_009341.1| Mycobacterium gilvum PYR-GCK plasmid pMFLV03, complete sequence
gi|126432613|ref|NC_009077.1| Mycobacterium sp. JLS, complete genome
gi|119854889|ref|NC_008703.1| Mycobacterium sp. KMS plasmid pMKMS01, complete sequence
gi|119855174|ref|NC_008704.1| Mycobacterium sp. KMS plasmid pMKMS02, complete sequence
gi|119866057|ref|NC_008705.1| Mycobacterium sp. KMS, complete genome
gi|221229343|ref|NC_011896.1| Mycobacterium leprae Br4923, complete genome
gi|15826865|ref|NC_002677.1| Mycobacterium leprae TN, complete genome
gi|184152625|ref|NC_010604.1| Mycobacterium marinum M plasmid pMM23, complete sequence
gi|183980035|ref|NC_010612.1| Mycobacterium marinum M, complete genome
gi|108796981|ref|NC_008146.1| Mycobacterium sp. MCS, complete genome
gi|108802373|ref|NC_008147.1| Mycobacterium sp. MCS plasmid1, complete sequence
gi|118467340|ref|NC_008596.1| Mycobacterium smegmatis str. MC2 155, complete genome
gi|50953765|ref|NC_002755.2| Mycobacterium tuberculosis CDC1551, complete genome
gi|148821191|ref|NC_009565.1| Mycobacterium tuberculosis F11, complete genome
gi|148659757|ref|NC_009525.1| Mycobacterium tuberculosis H37Ra, complete genome
gi|253796915|ref|NC_012943.1| Mycobacterium tuberculosis KZN 1435, complete genome
gi|49146084|ref|NC_005916.1| Mycobacterium ulcerans AGY99 plasmid pMUM001, complete sequence
gi|118615919|ref|NC_008611.1| Mycobacterium ulcerans Agy99, complete genome
gi|120401028|ref|NC_008726.1| Mycobacterium vanbaalenii PYR-1, complete genome
gi|161501984|ref|NC_010067.1| Salmonella enterica subsp. arizonae serovar 62:z4,z23:--, complete genome
gi|60115462|ref|NC_006855.1| Salmonella enterica subsp. enterica serovar Choleraesuis str. SC-B67 plasmid pSCV50, complete sequence
gi|60115514|ref|NC_006856.1| Salmonella enterica subsp. enterica serovar Choleraesuis str. SC-B67 plasmid pSC138, complete sequence
gi|62178570|ref|NC_006905.1| Salmonella enterica subsp. enterica serovar Choleraesuis str. SC-B67, complete genome
gi|56412276|ref|NC_006511.1| Salmonella enterica subsp. enterica serovar Paratyphi A str. ATCC 9150, complete genome
gi|197247299|ref|NC_011148.1| Salmonella enterica subsp. enterica serovar Agona str. SL483 plasmid unnamed, complete sequence
gi|197247352|ref|NC_011149.1| Salmonella enterica subsp. enterica serovar Agona str. SL483, complete genome
gi|198241636|ref|NC_011204.1| Salmonella enterica subsp. enterica serovar Dublin str. CT_02021853 plasmid pCT02021853_74, complete sequence
gi|198241740|ref|NC_011205.1| Salmonella enterica subsp. enterica serovar Dublin str. CT_02021853, complete genome
gi|207855516|ref|NC_011294.1| Salmonella enterica subsp. enterica serovar Enteritidis str. P125109, complete genome
gi|205351346|ref|NC_011274.1| Salmonella enterica subsp. enterica serovar Gallinarum str. 287/91, complete genome
gi|194447175|ref|NC_011081.1| Salmonella enterica subsp. enterica serovar Heidelberg str. SL476 plasmid pSL476_91, complete sequence
gi|194447301|ref|NC_011082.1| Salmonella enterica subsp. enterica serovar Heidelberg str. SL476 plasmid pSL476_3, complete sequence
gi|194447306|ref|NC_011083.1| Salmonella enterica subsp. enterica serovar Heidelberg str. SL476, complete genome
gi|134047083|ref|NC_009140.1| Salmonella enterica subsp. enterica serovar Newport str. SL254 plasmid pSN254, complete sequence
gi|194442198|ref|NC_011079.1| Salmonella enterica subsp. enterica serovar Newport str. SL254 plasmid pSL254_3, complete sequence
gi|194442203|ref|NC_011080.1| Salmonella enterica subsp. enterica serovar Newport str. SL254, complete genome
gi|197361212|ref|NC_011147.1| Salmonella enterica subsp. enterica serovar Paratyphi A str. AKU_12601, complete genome
gi|161612313|ref|NC_010102.1| Salmonella enterica subsp. enterica serovar Paratyphi B str. SPB7, complete genome
gi|224504235|ref|NC_012124.1| Salmonella enterica subsp. enterica serovar Paratyphi C strain RKS4594 plasmid pSPCV, complete sequence
gi|224581838|ref|NC_012125.1| Salmonella enterica subsp. enterica serovar Paratyphi C strain RKS4594, complete genome
gi|194733773|ref|NC_011092.1| Salmonella enterica subsp. enterica serovar Schwarzengrund str. CVM19633 plasmid pCVM19633_110, complete sequence
gi|194733896|ref|NC_011093.1| Salmonella enterica subsp. enterica serovar Schwarzengrund str. CVM19633 plasmid pCVM19633_4, complete sequence
gi|194733902|ref|NC_011094.1| Salmonella enterica subsp. enterica serovar Schwarzengrund str. CVM19633, complete genome
gi|29140543|ref|NC_004631.1| Salmonella enterica subsp. enterica serovar Typhi str. Ty2, complete genome
gi|16763390|ref|NC_003197.1| Salmonella typhimurium LT2, complete genome
gi|17233403|ref|NC_003277.1| Salmonella typhimurium LT2 plasmid pSLT, complete sequence
gi|16758993|ref|NC_003198.1| Salmonella enterica subsp. enterica serovar Typhi str. CT18, complete genome
gi|18466424|ref|NC_003384.1| Salmonella enterica subsp. enterica serovar Typhi str. CT18 plasmid pHCM1, complete sequence
gi|18466665|ref|NC_003385.1| Salmonella enterica subsp. enterica serovar Typhi str. CT18 plasmid pHCM2, complete sequence
gi|187729963|ref|NC_010656.1| Shigella boydii CDC 3083-94 plasmid pBS512_2, complete sequence
gi|187729967|ref|NC_010657.1| Shigella boydii CDC 3083-94 plasmid pBS512_33, complete sequence
gi|187730020|ref|NC_010658.1| Shigella boydii CDC 3083-94, complete genome
gi|187734267|ref|NC_010659.1| Shigella boydii CDC 3083-94 plasmid pBS512_5, complete sequence
gi|187734273|ref|NC_010660.1| Shigella boydii CDC 3083-94 plasmid pBS512_211, complete sequence
gi|187918703|ref|NC_010672.1| Shigella boydii CDC 3083-94 plasmid pBS512_7, complete sequence
gi|82524664|ref|NC_007608.1| Shigella boydii Sb227 plasmid pSB4_227, complete sequence
gi|82542618|ref|NC_007613.1| Shigella boydii Sb227, complete genome
gi|82775382|ref|NC_007606.1| Shigella dysenteriae Sd197, complete genome
gi|82524407|ref|NC_007607.1| Shigella dysenteriae Sd197 plasmid pSD1_197, complete sequence
gi|145294016|ref|NC_009344.1| Shigella dysenteriae Sd197 plasmid pSD197_spA, complete sequence
gi|30061571|ref|NC_004741.1| Shigella flexneri 2a str. 2457T, complete genome
gi|31983523|ref|NC_004851.1| Shigella flexneri 2a str. 301 plasmid pCP301, complete sequence
gi|110804074|ref|NC_008258.1| Shigella flexneri 5 str. 8401, complete genome
gi|74310614|ref|NC_007384.1| Shigella sonnei Ss046, complete genome
gi|74314838|ref|NC_007385.1| Shigella sonnei Ss046 plasmid pSS_046, complete sequence
gi|145294025|ref|NC_009345.1| Shigella sonnei Ss046 plasmid pSS046_spA, complete sequence
gi|145294031|ref|NC_009346.1| Shigella sonnei Ss046 plasmid pSS046_spB, complete sequence
gi|145294040|ref|NC_009347.1| Shigella sonnei Ss046 plasmid pSS046_spC, complete sequence
gi|227080237|ref|NC_012578.1| Vibrio cholerae M66-2 chromosome I, complete genome
gi|227811634|ref|NC_012580.1| Vibrio cholerae M66-2 chromosome II, complete genome
gi|229605062|ref|NC_012667.1| Vibrio cholerae MJ-1236 chromosome 2, complete genome
gi|229606122|ref|NC_012668.1| Vibrio cholerae MJ-1236 chromosome 1, complete genome
gi|15640032|ref|NC_002505.1| Vibrio cholerae O1 biovar El Tor str. N16961 chromosome I, complete genome
gi|15600771|ref|NC_002506.1| Vibrio cholerae O1 biovar eltor str. N16961 chromosome II, complete sequence
gi|147671401|ref|NC_009456.1| Vibrio cholerae O395 chromosome 1, complete sequence
gi|147673035|ref|NC_009457.1| Vibrio cholerae O395 chromosome 2, complete sequence
gi|28896774|ref|NC_004603.1| Vibrio parahaemolyticus RIMD 2210633 chromosome I, complete sequence
gi|28899855|ref|NC_004605.1| Vibrio parahaemolyticus RIMD 2210633 chromosome II, complete sequence
gi|37595821|ref|NC_005128.1| Vibrio vulnificus YJ016 plasmid pYJ016, complete sequence
gi|37678184|ref|NC_005139.1| Vibrio vulnificus YJ016 chromosome I, complete sequence
gi|37675660|ref|NC_005140.1| Vibrio vulnificus YJ016 chromosome II, complete sequence
gi|122815790|ref|NC_008791.1| Yersinia enterocolitica subsp. enterocolitica 8081 plasmid pYVe8081, complete sequence
gi|123440403|ref|NC_008800.1| Yersinia enterocolitica subsp. enterocolitica 8081, complete genome
gi|162417732|ref|NC_010157.1| Yersinia pestis Angola plasmid new_pCD, complete sequence
gi|162417821|ref|NC_010158.1| Yersinia pestis Angola plasmid pMT-pPCP, complete sequence
gi|162418099|ref|NC_010159.1| Yersinia pestis Angola, complete genome
gi|108793532|ref|NC_008120.1| Yersinia pestis Antiqua plasmid pMT, complete sequence
gi|108793632|ref|NC_008121.1| Yersinia pestis Antiqua plasmid pPCP, complete sequence
gi|108793642|ref|NC_008122.1| Yersinia pestis Antiqua plasmid pCD, complete sequence
gi|108805998|ref|NC_008150.1| Yersinia pestis Antiqua, complete genome
gi|45439865|ref|NC_005810.1| Yersinia pestis biovar Microtus str. 91001, complete genome
gi|45478502|ref|NC_005813.1| Yersinia pestis biovar Microtus str. 91001 plasmid pCD1, complete sequence
gi|45476499|ref|NC_005814.1| Yersinia pestis biovar Microtus str. 91001 plasmid pCRY, complete sequence
gi|45478588|ref|NC_005815.1| Yersinia pestis biovar Microtus str. 91001 plasmid pMT1, complete sequence
gi|45478711|ref|NC_005816.1| Yersinia pestis biovar Microtus str. 91001 plasmid pPCP1, complete sequence
gi|16082691|ref|NC_003131.1| Yersinia pestis CO92 plasmid pCD1, complete sequence
gi|16082679|ref|NC_003132.1| Yersinia pestis CO92 plasmid pPCP1, complete sequence
gi|16082781|ref|NC_003134.1| Yersinia pestis CO92 plasmid pMT1, complete sequence
gi|16120353|ref|NC_003143.1| Yersinia pestis CO92, complete genome
gi|22123922|ref|NC_004088.1| Yersinia pestis KIM, complete genome
gi|31795333|ref|NC_004838.1| Yersinia pestis KIM plasmid pMT-1, complete sequence
gi|108793732|ref|NC_008118.1| Yersinia pestis Nepal516 plasmid pMT, complete sequence
gi|108793837|ref|NC_008119.1| Yersinia pestis Nepal516 plasmid pPCP, complete sequence
gi|108810166|ref|NC_008149.1| Yersinia pestis Nepal516, complete genome
gi|145597103|ref|NC_009377.1| Yersinia pestis Pestoides F plasmid CD, complete sequence
gi|145597192|ref|NC_009378.1| Yersinia pestis Pestoides F plasmid MT, complete sequence
gi|145597324|ref|NC_009381.1| Yersinia pestis Pestoides F, complete genome
gi|153930562|ref|NC_009704.1| Yersinia pseudotuberculosis IP 31758 plasmid_59kb, complete sequence
gi|153930630|ref|NC_009705.1| Yersinia pseudotuberculosis IP 31758 plasmid_153kb, complete sequence
gi|153946813|ref|NC_009708.1| Yersinia pseudotuberculosis IP 31758, complete genome
gi|113911685|ref|NC_006153.2| Yersinia pseudotuberculosis IP 32953 plasmid pYV, complete sequence
gi|51593942|ref|NC_006154.1| Yersinia pseudotuberculosis IP 32953 plasmid pYptb32953, complete sequence
gi|51594359|ref|NC_006155.1| Yersinia pseudotuberculosis IP 32953, complete genome
gi|186893344|ref|NC_010634.1| Yersinia pseudotuberculosis PB1/+, complete genome
gi|186897495|ref|NC_010635.1| Yersinia pseudotuberculosis PB1/+ plasmid pYPTS01, complete sequence
gi|170022262|ref|NC_010465.1| Yersinia pseudotuberculosis YPIII, complete genome
